# Supplementary material for: Promising New Methods Based on the SOD Enzyme and SAUR36 Gene to Screen for Canola Materials with Heavy Metal Resistance
Source: Biology (Basel). 2024 Jun 17;13(6):441. doi: 10.3390/biology13060441 (PMC11200428; doi:10.3390/biology13060441)
Supplement: Supplementary file 1 [file biology-13-00441-s001.zip]

Archive with 4 entries (4 files):
- Table S2.xlsx
- Table S3.xlsx
- biology-2998219.docx
- Table S1.xlsx
