# Supplementary material for: Promising New Methods Based on the SOD Enzyme and SAUR36 Gene to Screen for Canola Materials with Heavy Metal Resistance
Source: Biology (Basel). 2024 Jun 17;13(6):441. doi: 10.3390/biology13060441 (PMC11200428; doi:10.3390/biology13060441)
Supplement: Supplementary file 1 [file biology-13-00441-s001.zip › Table S2.xlsx]

## Sheet: Sheet1
Table 2. Analysis of Omics Differences under Heavy Metal Stress.
Type	ID	Pathways	Gene or Protein description
DEG	BnaA04g01170D	Plant hormone signal transduction	auxin-responsive protein SAUR36
DEG	BnaA06g27950D	Plant hormone signal transduction	auxin-responsive protein IAA28
DEG	BnaA10g02490D	Plant hormone signal transduction	auxin-responsive protein IAA3
DEG	BnaA10g02500D	Plant hormone signal transduction	auxin-responsive protein IAA17
DEG	BnaA10g16800D	Plant hormone signal transduction	auxin-responsive protein SAUR21
DEG	BnaC01g00010D	Plant hormone signal transduction	auxin-responsive protein SAUR50
DEG	BnaC01g39910D	Plant hormone signal transduction	auxin-responsive protein IAA16
DEG	BnaC03g08740D	Plant hormone signal transduction	auxin-responsive protein SAUR21
DEG	BnaC03g43120D	Plant hormone signal transduction	auxin-responsive protein IAA2
DEG	BnaC04g00740D	Plant hormone signal transduction	auxin-responsive protein SAUR32
DEG	BnaC05g02370D	Plant hormone signal transduction	auxin-responsive protein IAA17
DEG	BnaC05g11370D	Plant hormone signal transduction	auxin-responsive protein IAA34
DEG	BnaC06g05090D	Plant hormone signal transduction	auxin-responsive protein IAA18
DEG	BnaC07g28990D	Plant hormone signal transduction	auxin-responsive protein IAA28
DEG	BnaC08g09640D	Plant hormone signal transduction	auxin-responsive protein IAA1
DEG	BnaC08g30850D	Plant hormone signal transduction	auxin-responsive protein SAUR36
DEG	BnaC09g08150D	Plant hormone signal transduction	auxin-responsive protein SAUR50
DEG	BnaCnng23650D	Plant hormone signal transduction	auxin-responsive protein SAUR72
DEG	BnaCnng57860D	Plant hormone signal transduction	auxin-responsive protein IAA9
DEG	BnaC09g39840D	Plant hormone signal transduction	auxin-responsive protein SAUR21
DEG	BnaC09g39850D	Plant hormone signal transduction	auxin-responsive protein SAUR21
DEG	BnaA02g10190D	Plant hormone signal transduction	auxin-responsive protein SAUR32-like
DEG	BnaA03g06850D	Plant hormone signal transduction	auxin-responsive protein SAUR21
DEG	BnaA03g36950D	Plant hormone signal transduction	auxin-responsive protein IAA7
DEG	BnaA06g14040D	Plant hormone signal transduction	auxin response factor 5
DEG	BnaC04g07210D	Plant hormone signal transduction	auxin transporter protein 1
DEG	BnaA06g24140D	Plant hormone signal transduction	transcription factor TGA1
DEG	BnaA09g48940D	Plant hormone signal transduction	transcription factor TGA9
DEG	BnaC03g23970D	Plant hormone signal transduction	transcription factor PIF4
DEG	BnaCnng22950D	Plant hormone signal transduction	transcription factor TGA6
DEG	BnaC06g24560D	Plant hormone signal transduction	protein TIFY 7
DEG	BnaC06g33640D	Plant hormone signal transduction	protein TIFY 11B
DEG	BnaC03g71460D	Plant hormone signal transduction	protein TIFY 9
DEG	BnaC02g45660D	Plant hormone signal transduction	protein TIFY 11B
DEG	BnaA07g23750D	Plant hormone signal transduction	protein TIFY 7
DEG	BnaA05g22360D	Plant hormone signal transduction	protein TIFY 6B-like
DEG	BnaA09g49440D	Plant hormone signal transduction	protein phosphatase 2C 3
DEG	BnaC01g18020D	Plant hormone signal transduction	protein phosphatase 2C 56-like
DEG	BnaA01g15250D	Plant hormone signal transduction	protein phosphatase 2C 56
DEG	BnaA03g38630D	Plant hormone signal transduction	pathogenesis-related protein 1
DEG	BnaC03g45470D	Plant hormone signal transduction	pathogenesis-related protein 1
DEG	BnaA09g36380D	Plant hormone signal transduction	two-component response regulator ARR9
DEG	BnaA09g48160D	Plant hormone signal transduction	two-component response regulator ARR4
DEG	BnaA03g42350D	Plant hormone signal transduction	two-component response regulator ARR2
DEG	BnaC01g42890D	Plant hormone signal transduction	two-component response regulator ARR5
DEG	BnaC08g18570D	Plant hormone signal transduction	two-component response regulator ARR7
DEG	BnaC09g15640D	Plant hormone signal transduction	4-substituted benzoates-glutamate ligase GH3.12
DEG	BnaA02g01560D	Plant hormone signal transduction	4-substituted benzoates-glutamate ligase GH3.12
DEG	BnaA06g06400D	Plant hormone signal transduction	4-substituted benzoates-glutamate ligase GH3.12
DEG	BnaC09g40420D	Plant hormone signal transduction	DELLA protein RGL3
DEG	BnaA04g29300D	Plant hormone signal transduction	abscisic acid receptor PYL6
DEG	BnaA07g39030D	Plant hormone signal transduction	ETHYLENE INSENSITIVE 3-like 3 protein
DEG	BnaA01g15310D	Plant hormone signal transduction	regulatory protein NPR2
DEG	BnaC04g05430D	Plant hormone signal transduction	coronatine-insensitive protein 1
DEG	BnaC09g00690D	Plant hormone signal transduction	indole-3-acetic acid-amido synthetase GH3.10
DEG	BnaC09g20090D	Plant hormone signal transduction	ethylene-responsive transcription factor 2
DEG	BnaA02g02520D	Phenylpropanoid biosynthesis	peroxidase 56-like
DEG	BnaA02g04550D	Phenylpropanoid biosynthesis	peroxidase 58
DEG	BnaA10g24240D	Phenylpropanoid biosynthesis	peroxidase A2
DEG	BnaA04g29190D	Phenylpropanoid biosynthesis	peroxidase 21
DEG	BnaA06g16150D	Phenylpropanoid biosynthesis	peroxidase 34
DEG	BnaA07g23450D	Phenylpropanoid biosynthesis	peroxidase 12
DEG	BnaA09g53760D	Phenylpropanoid biosynthesis	peroxidase C2
DEG	BnaC01g04790D	Phenylpropanoid biosynthesis	peroxidase 47
DEG	BnaC03g33490D	Phenylpropanoid biosynthesis	peroxidase 28
DEG	BnaC04g34810D	Phenylpropanoid biosynthesis	peroxidase 17
DEG	BnaC06g01060D	Phenylpropanoid biosynthesis	peroxidase 9
DEG	BnaC06g12560D	Phenylpropanoid biosynthesis	peroxidase 62
DEG	BnaC07g40010D	Phenylpropanoid biosynthesis	peroxidase 44
DEG	BnaC07g42360D	Phenylpropanoid biosynthesis	peroxidase 45
DEG	BnaC07g44240D	Phenylpropanoid biosynthesis	peroxidase 47
DEG	BnaC09g01650D	Phenylpropanoid biosynthesis	peroxidase 31
DEG	BnaC09g25420D	Phenylpropanoid biosynthesis	peroxidase C2
DEG	BnaA03g11990D	Phenylpropanoid biosynthesis	flavone 3'-O-methyltransferase 1
DEG	BnaC03g14720D	Phenylpropanoid biosynthesis	flavone 3'-O-methyltransferase 1
DEG	BnaA09g55490D	Phenylpropanoid biosynthesis	beta-glucosidase 27
DEG	BnaC02g17730D	Phenylpropanoid biosynthesis	putative caffeoyl-CoA O-methyltransferase At1g67980
DEG	BnaC05g30990D	Phenylpropanoid biosynthesis	4-coumarate--CoA ligase 4
DEG	BnaC05g33370D	Phenylpropanoid biosynthesis	cinnamyl alcohol dehydrogenase 4
DAP	GSBRNA2T00031824001	Phenylpropanoid biosynthesis	Peroxidase
DAP	GSBRNA2T00118907001	Phenylpropanoid biosynthesis	Peroxidase
DAP	GSBRNA2T00119768001	Phenylpropanoid biosynthesis	Peroxidase
DAP	GSBRNA2T00047517001	Phenylpropanoid biosynthesis	Peroxidase
DAP	GSBRNA2T00047520001	Phenylpropanoid biosynthesis	Peroxidase
DAP	GSBRNA2T00063199001	Phenylpropanoid biosynthesis	Peroxidase
DAP	GSBRNA2T00068647001	Phenylpropanoid biosynthesis	Peroxidase
DAP	GSBRNA2T00077296001	Phenylpropanoid biosynthesis	Peroxidase
DAP	GSBRNA2T00086080001	Phenylpropanoid biosynthesis	Peroxidase
DAP	GSBRNA2T00121586001	Phenylpropanoid biosynthesis	Peroxidase
DAP	GSBRNA2T00125390001	Phenylpropanoid biosynthesis	Peroxidase
DAP	GSBRNA2T00127459001	Phenylpropanoid biosynthesis	Peroxidase
DAP	GSBRNA2T00134983001	Phenylpropanoid biosynthesis	Peroxidase
DAP	GSBRNA2T00136178001	Phenylpropanoid biosynthesis	Peroxidase
DAP	GSBRNA2T00136179001	Phenylpropanoid biosynthesis	Peroxidase
DAP	GSBRNA2T00138557001	Phenylpropanoid biosynthesis	Peroxidase
DAP	GSBRNA2T00145531001	Phenylpropanoid biosynthesis	Peroxidase
DAP	GSBRNA2T00151767001	Phenylpropanoid biosynthesis	Peroxidase
DAP	GSBRNA2T00154563001	Phenylpropanoid biosynthesis	Peroxidase
DAP	GSBRNA2T00035943001	Phenylpropanoid biosynthesis	beta-glucosidase 23
DAP	GSBRNA2T00045179001	Phenylpropanoid biosynthesis	beta-glucosidase 32
DAP	GSBRNA2T00121286001	Phenylpropanoid biosynthesis	Glycosyltransferase
DAP	GSBRNA2T00126619001	Phenylpropanoid biosynthesis	Glycosyltransferase
DAP	GSBRNA2T00130783001	Phenylpropanoid biosynthesis	Glycosyltransferase
DAP	GSBRNA2T00138097001	Phenylpropanoid biosynthesis	FAD-binding PCMH-type domain-containing protein
DAP	GSBRNA2T00107427001	Phenylpropanoid biosynthesis	PKS_ER domain-containing protein
DAP	GSBRNA2T00111698001	Phenylpropanoid biosynthesis	mRNA, clone: RTFL01-29-D21
DEG	BnaC06g36540D	MAPK signaling pathway	rac-like GTP-binding protein ARAC5
DEG	BnaCnng26840D	MAPK signaling pathway	rac-like GTP-binding protein ARAC4
DEG	BnaA07g21560D	MAPK signaling pathway	rac-like GTP-binding protein ARAC5
DEG	BnaA02g24990D	MAPK signaling pathway	calcineurin B-like protein 9
DEG	BnaC01g38510D	MAPK signaling pathway	heat shock 70 kDa protein 4
DAP	GSBRNA2T00070915001	MAPK signaling pathway	Nucleoside diphosphate kinase
DAP	GSBRNA2T00073128001	MAPK signaling pathway	Nucleoside diphosphate kinase
DAP	GSBRNA2T00141567001	MAPK signaling pathway	Nucleoside diphosphate kinase
DAP	GSBRNA2T00120292001	MAPK signaling pathway	Vegetative storage protein 2 (Fragment)
DAP	GSBRNA2T00120366001	MAPK signaling pathway	Vegetative storage protein 2 (Fragment)
DAP	GSBRNA2T00110662001	MAPK signaling pathway	Chitin-binding type-1 domain-containing protein
DAP	GSBRNA2T00111519001	MAPK signaling pathway	Glyco_hydro_19_cat domain-containing protein
DAP	GSBRNA2T00150001001	MAPK signaling pathway	SCP domain-containing protein
DAP	GSBRNA2T00146665001	MAPK signaling pathway	Defensin
DAP	GSBRNA2T00102833001	MAPK signaling pathway	Catalase 2
DEG	BnaA01g31480D	Starch and sucrose metabolism	probable pectinesterase/pectinesterase inhibitor 25
DEG	BnaC04g51190D	Starch and sucrose metabolism	probable pectinesterase/pectinesterase inhibitor 20
DEG	BnaC04g42400D	Starch and sucrose metabolism	probable fructokinase-1
DEG	BnaCnng30740D	Starch and sucrose metabolism	probable fructokinase-1
DEG	BnaC03g43570D	Starch and sucrose metabolism	beta-amylase 1, chloroplastic
DEG	BnaC09g21440D	Starch and sucrose metabolism	beta-amylase 1, chloroplastic
DEG	BnaC01g15870D	Starch and sucrose metabolism	trehalase
DEG	BnaA09g12880D	Starch and sucrose metabolism	acid beta-fructofuranosidase 3, vacuolar
DEG	BnaA09g49760D	Starch and sucrose metabolism	probable galacturonosyltransferase 6
DEG	BnaA09g55490D	Starch and sucrose metabolism	beta-glucosidase 27
DEG	BnaC05g13110D	Starch and sucrose metabolism	probable alpha,alpha-trehalose-phosphate synthase [UDP-forming] 3
DEG	BnaC05g18490D	Starch and sucrose metabolism	probable phosphoglucomutase, cytoplasmic 1
DEG	BnaC06g39000D	Starch and sucrose metabolism	alpha,alpha-trehalose-phosphate synthase [UDP-forming] 1
DEG	BnaA02g29830D	Starch and sucrose metabolism	alpha-glucan phosphorylase 1
DEG	BnaC09g37040D	Starch and sucrose metabolism	sucrose synthase 1-like
DEG	BnaA09g10080D	Starch and sucrose metabolism	hexokinase-1
DAP	GSBRNA2T00013250001	Starch and sucrose metabolism	Phosphotransferase
DAP	GSBRNA2T00091626001	Starch and sucrose metabolism	Phosphotransferase
DAP	GSBRNA2T00035943001	Starch and sucrose metabolism	beta-glucosidase 23
DAP	GSBRNA2T00045179001	Starch and sucrose metabolism	beta-glucosidase 32
DAP	GSBRNA2T00154330001	Starch and sucrose metabolism	Glucose-1-phosphate adenylyltransferase
DAP	GSBRNA2T00110776001	Starch and sucrose metabolism	Glucose-1-phosphate adenylyltransferase
DAP	GSBRNA2T00148916001	Starch and sucrose metabolism	Sucrose synthase
DAP	GSBRNA2T00154198001	Starch and sucrose metabolism	Sucrose synthase
DAP	GSBRNA2T00018414001	Starch and sucrose metabolism	Sucrose synthase
DAP	GSBRNA2T00099636001	Starch and sucrose metabolism	Endoglucanase
DAP	GSBRNA2T00152141001	Starch and sucrose metabolism	Endoglucanase
DAP	GSBRNA2T00017186001	Starch and sucrose metabolism	probable fructokinase-6, chloroplastic
DAP	GSBRNA2T00086377001	Starch and sucrose metabolism	acid beta-fructofuranosidase 3, vacuolar
DAP	GSBRNA2T00021040001	Starch and sucrose metabolism	Beta-amylase
DAP	GSBRNA2T00102680001	Starch and sucrose metabolism	Ribosomal_L7Ae domain-containing protein
DAP	GSBRNA2T00111698001	Starch and sucrose metabolism	mRNA, clone: RTFL01-29-D21
DAP	GSBRNA2T00117685001	Starch and sucrose metabolism	Alpha-1,4 glucan phosphorylase
DAP	GSBRNA2T00119392001	Starch and sucrose metabolism	Cytosol PGM3
DAP	GSBRNA2T00121843001	Starch and sucrose metabolism	PfkB domain-containing protein
DAP	GSBRNA2T00130169001	Starch and sucrose metabolism	UTP--glucose-1-phosphate uridylyltransferase
DAP	GSBRNA2T00134760001	Starch and sucrose metabolism	4-alpha-glucanotransferase
DAP	GSBRNA2T00144498001	Starch and sucrose metabolism	Alpha-1,4 glucan phosphorylase
