# Supplementary material for: Promising New Methods Based on the SOD Enzyme and SAUR36 Gene to Screen for Canola Materials with Heavy Metal Resistance
Source: Biology (Basel). 2024 Jun 17;13(6):441. doi: 10.3390/biology13060441 (PMC11200428; doi:10.3390/biology13060441)
Supplement: Supplementary file 1 [file biology-13-00441-s001.zip › Table S3.xlsx]

## Sheet: Sheet1
Table S3 Farmland soil data with different heavy metal contents
farmland	character
	total nitrogen (g/kg)	total potassium (g/kg)	total phosphorus (mg/kg)	Cd (mg/kg)	Mn (mg/kg)
H	0.92	12.42	411.43	0.4	445.55
CK	1.38	23.04	762.32	0.1	491.71
