# Supplementary material for: Promising New Methods Based on the SOD Enzyme and SAUR36 Gene to Screen for Canola Materials with Heavy Metal Resistance
Source: Biology (Basel). 2024 Jun 17;13(6):441. doi: 10.3390/biology13060441 (PMC11200428; doi:10.3390/biology13060441)
Supplement: Supplementary file 1 [file biology-13-00441-s001.zip › Table S1.xlsx]

## Sheet: Sheet1
Table S1 Quality of near-isogenic line materials and agronomic traits at different growth stages
Period	Character	Materials
		F335	F338
Quality	Oil content / %	51.50 a	43.79 b
	Glucosinolate / %	23.98 a	14.22 b
	Erucic acid / %	0.00 a	0.00 a
	Oleic acid / %	75.20 a	67.23 b
Vegetative period	Plant height / cm	193.42 a	198.20 a
	Effective branch height / cm	118.00 a	98.00 a
	Effective length of main inflorescence /cm	61.80 a	56.20 a
Reproductive growth period	Total pod number / No.	195.00 a	191.00 a
	Pod length / cm	10.72 a	10.60 a
	Pod grain number / cm	21.48 a	22.04 a
